# Supplementary material for: Dissection of Paenibacillus polymyxa NSY50-Induced Defense in Cucumber Roots against Fusarium oxysporum f. sp. cucumerinum by Target Metabolite Profiling
Source: Biology (Basel). 2022 Jul 8;11(7):1028. doi: 10.3390/biology11071028 (PMC9311960; doi:10.3390/biology11071028)
Supplement: Supplementary file 1 [file biology-11-01028-s001.zip]

Archive with 4 entries (4 files):
- Supplementary Figure S1.pdf
- Supplementary Table S1.pdf
- Supplementary Table S2.pdf
- Supplemental Table S3.xlsx
