# Supplementary material for: Dissection of Paenibacillus polymyxa NSY50-Induced Defense in Cucumber Roots against Fusarium oxysporum f. sp. cucumerinum by Target Metabolite Profiling
Source: Biology (Basel). 2022 Jul 8;11(7):1028. doi: 10.3390/biology11071028 (PMC9311960; doi:10.3390/biology11071028)
Supplement: Supplementary file 1 [file biology-11-01028-s001.zip › Supplemental Table S3.xlsx]

## Sheet: Supplemental Table S3
Supplemental Table S3. Functional classification and quantitative analysis of major metabolites in the control and NSY50 and/or FOC-applied cucumber roots using GC-Ms and HPLC-MS. Metablites exhibiting exhibited significant quantitative changes were highlighted in yellow.
	Pathway	Sub Pathway	Biochemical Name	NSY50/control	FOC/ control	NSY50+FOC/Control	NSY50/control	FOC/control	NSY50+FOC/control	Platform
							p-Value	p-Value	p-Value
	Amino acid	Serine family	glycine	0.830827	5.50423	4.02546	0.9	< 0.001	< 0.001	GC/MS
			Dimethylglycine	0.873596	4.81248	4.15958	0.984	< 0.001	< 0.001	LC/MS
			serine	0.779057	4.17455	3.22577	0.772	< 0.001	< 0.001	GC/MS
			L-Cysteine	1.39681	85.1808	41.0483	1	< 0.001	0.004	LC/MS
		Aromatic amino acid metabolism	phenylalanine	0.948065	3.33051	2.82396	0.996	< 0.001	< 0.001	GC/MS
			Tryptophan	0.874651	5.20058	3.20279	0.998	< 0.001	0.033	GC/MS
			tyrosine	1.03406	1.65	1.68828	0.931	< 0.001	< 0.001	GC/MS
		Aspartate family	alanine	0.975612	5.59411	3.41482	1	< 0.001	< 0.001	GC/MS
			Beta-Alanine	1.00401	1.85069	1.67143	1	0.001	0.005	LC/MS
			aspartic acid	0.828293	4.48779	3.75159	0.873	< 0.001	< 0.001	GC/MS
			lysine	0.97413	3.05205	2.28621	0.998	< 0.001	< 0.001	GC/MS
			methionine	1.01106	2.66269	2.37568	1	< 0.001	< 0.001	GC/MS
			threonine	0.922279	5.8454	3.80356	0.998	< 0.001	< 0.001	GC/MS
			Methionine sulfoxide	1.17862	2.48784	2.22133	0.974	0.033	0.08	LC/MS
			S-adenosylhomocysteine	0.620441	1.57212	1.62339	0.278	0.071	0.049	LC/MS
		Glutamate family	L-Glutamic acid	0.857314	3.75114	3.36474	0.954	< 0.001	< 0.001	LC/MS
			L-Glutamine	0.698767	3.64638	3.80197	0.699	< 0.001	< 0.001	LC/MS
			proline	0.873502	5.05708	3.48639	0.979	< 0.001	< 0.001	GC/MS
			Hydroxyproline	1.60827	1.3533	2.52335	0.332	0.724	0.008	LC/MS
			Dimethyl-L-arginine	0.783715	1.55514	1.83922	0.43	0.014	0.001	LC/MS
			2-Oxoarginine	0.844077	1.41616	0.901296	0.094	< 0.001	0.363	LC/MS
			citrulline	0.560808	2.71258	2.51974	0.577	0.004	0.008	LC/MS
			4-aminobutyric acid	1.07603	4.36023	3.16626	0.99	< 0.001	< 0.001	GC/MS
			L-Histidine	0.732076	1.81396	1.53873	0.12	< 0.001	0.004	LC/MS
			Ornithine	1.03798	1.76204	1.67241	0.998	0.027	0.0498	LC/MS
			N-Acetylornithine	0.683074	4.01413	2.31338	0.959	0.007	0.253	LC/MS
		Branched Chain Amino Acids	L-Isoleucine	0.903129	2.4658	1.74997	0.933	< 0.001	0.008	LC/MS
			L-Valine	0.874816	2.57375	2.01429	0.884	< 0.001	0.002	LC/MS
		Glutathione metabolism	Oxidized glutathione	0.749875	1.69119	2.09123	0.799	0.13	0.017	LC/MS
			oxoproline	0.672498	2.52913	4.26609	0.277	< 0.001	< 0.001	GC/MS
	Carbohydrate and energy	Glycolysis	Glucose-1-phosphate	2.47615	5.36645	5.30249	0.219	0.001	0.001	LC/MS
			D-Glucose	1.09286	1.58455	1.20126	0.902	0.012	0.494	LC/MS
			Fructose 6-phosphate	1.08946	0.75063	1.12395	0.591	0.028	0.343	LC/MS
			Pyruvic acid	1.0434	3.71344	3.21518	0.967	< 0.001	< 0.001	LC/MS
		TCA cycle	citric acid	1.28986	2.39703	2.35395	0.798	0.001	0.002	GC/MS
			alpha-ketoglutarate	0.974241	10.6448	19.3168	1	< 0.001	< 0.001	GC/MS
			Fumaric acid	1.08391	0.643714	0.850497	0.863	0.025	0.521	GC/MS
			L-Malic acid	1.06016	0.200148	0.256079	0.879	< 0.001	< 0.001	GC/MS
		Pentose phosphate pathway	gluconic acid	1.28089	37.6878	33.3651	1	< 0.001	< 0.001	GC/MS
			6-phosphogluconic acid	1.78456	7.52957	2.89761	0.563	< 0.001	0.023	GC/MS
			Gluconolactone	0.997537	2.65965	2.21309	1	< 0.001	< 0.001	LC/MS
			D-Ribulose 5-phosphate	1.69704	3.69597	5.09249	0.146	< 0.001	< 0.001	LC/MS
			D-Sedoheptulose 7-phosphate	1.00747	7.4822	21.1619	1	0.372	0.003	LC/MS
		other Organic acid	lactic acid	0.42974	0.270625	0.261217	0.035	0.006	0.005	GC/MS
			oxalic acid	0.97123	0.535529	0.623936	0.981	< 0.001	< 0.001	GC/MS
			Glutaric acid	0.756563	0.36275	0.547484	0.007	< 0.001	< 0.001	LC/MS
			Argininosuccinic acid	0.602699	0.6469	0.585469	0.015	0.027	0.012	LC/MS
			Phenylpyruvic acid	0.818815	2.19718	1.31317	0.301	< 0.001	0.045	LC/MS
			D-2-Hydroxyglutaric acid	0.722407	8.34932	4.7171	0.995	0.001	0.048	LC/MS
			Galactonic acid	1.41493	2.13479	2.40431	0.055	< 0.001	< 0.001	LC/MS
			Alpha-Aminoadipic acid	1.26229	4.62203	7.48984	0.866	< 0.001	< 0.001	GC/MS
			3-hydroxybutyric acid	0.804991	4.18447	3.89753	1	< 0.001	< 0.001	GC/MS
			2-ketobutyric acid	1.0682	0.675273	0.99828	0.855	0.01	1	GC/MS
			Ethyl glucuronide	0.680848	4.83888	3.3717	0.965	0.002	0.036	LC/MS
			Stearic acid	0.705444	0.373481	0.326513	0.031	< 0.001	< 0.001	GC/MS
			Glyceric acid	1.15134	0.451178	0.460093	0.693	0.016	0.017	LC/MS
		Amino sugar and nucleotide sugar	Glucosamine	0.58739	3.07902	2.70205	0.377	< 0.001	< 0.001	LC/MS
			Dithioerythritol	1.33875	0.42615	0.914136	0.002	< 0.001	0.704	GC/MS
			ribose	1.12499	1.35856	1.37924	0.732	0.035	0.025	GC/MS
		Inositol metabolism	myo-inositol	0.947202	1.66922	1.11338	0.915	< 0.001	0.519	GC/MS
		Sucrose, glucose, fructose metabolism	galactinol	0.916471	0.429635	0.364577	0.583	< 0.001	< 0.001	GC/MS
			Galactitol	1.28919	4.96015	3.58493	0.949	< 0.001	0.006	LC/MS
			D-Maltose	0.848291	0.512211	0.703529	0.255	0.001	0.018	LC/MS
			D-Xylose	0.995423	1.31282	1.55394	1	0.141	0.01	LC/MS
	Lipids	Glycerolipids	glycerol	0.983052	3.21382	2.3659	1	< 0.001	< 0.001	GC/MS
		Phospholipids	D-(glycerol 1-phosphate)	1.47493	2.77861	1.6654	0.722	0.002	0.425	GC/MS
	Cofactors, Prosthetic Groups, Electron Carriers	CoA metabolism	Pantothenic acid	0.882832	2.00874	2.18453	0.971	0.025	0.01	LC/MS
		Nicotinate and nicotinamide metabolism	Niacinamide	0.717543	0.0828496	0.0717751	0.001	< 0.001	< 0.001	LC/MS
			Nicotinic acid	0.876104	0.634601	0.648556	0.163	0.001	0.001	LC/MS
			Nicotinuric acid	1.22688	0.51527	0.585563	0.143	0.003	0.009	LC/MS
		Riboflavin and FAD metabolism	riboflavin (Vitamin B2)	1.26443	1.87504	2.70515	0.532	0.007	< 0.001	LC/MS
		Ascorbate metabolism	Dehydroascorbic acid	0.824581	1.51037	1.3529	0.513	0.013	0.078	LC/MS
			Threonic	1.26557	2.01713	2.71107	0.553	< 0.001	< 0.001	GC/MS
		Vitamin B metabolism	Pyridoxamine	0.738054	1.01609	1.83608	0.624	1	0.018	LC/MS
			Pyridoxine	0.87395	2.42063	2.04577	0.658	< 0.001	< 0.001	LC/MS
			pyridoxal	1.11286	0.713594	1.23453	0.386	0.011	0.032	LC/MS
	Nucleotide	Purine metabolism	adenine	1.06097	0.67289	0.828653	0.629	0.001	0.036	LC/MS
			adenosine	0.951633	2.56473	2.701	0.995	< 0.001	< 0.001	LC/MS
			Adenosine monophosphate	0.991253	1.01664	1.41605	1	0.997	0.004	LC/MS
			ADP	5.19848	36.131	37.2368	0.765	< 0.001	< 0.001	LC/MS
			1-Methyladenosine	0.75918	0.570732	0.508146	0.001	< 0.001	< 0.001	LC/MS
			guanosine	1.35956	1.48794	1.81885	0.013	0.002	< 0.001	LC/MS
			Guanosine monophosphate	1.15106	0.390826	0.627539	0.124	< 0.001	0.001	LC/MS
			1-Methylguanosine	1.01373	0.109091	0.234426	1	0.001	0.003	LC/MS
			Deoxyguanosine	0.995617	6.24969	6.30968	1	< 0.001	< 0.001	LC/MS
			Hypoxanthine	0.693526	2.36209	1.82341	0.609	0.002	0.038	LC/MS
			N2,N2-Dimethylguanosine	1.43101	0.150417	0.49171	0.001	< 0.001	< 0.001	LC/MS
		Pyrimidine metabolism	cytidine	0.968279	0.11927	0.366398	0.983	< 0.001	< 0.001	LC/MS
			Deoxycytidine	0.993381	1.60823	5.63561	1	0.842	0.001	LC/MS
			Cytosine	0.816156	1.60299	2.71755	0.937	0.308	0.003	LC/MS
			uracil	1.10186	5.34126	4.00942	0.981	< 0.001	< 0.001	GC/MS
			uridine	0.775976	0.685195	0.595511	0.018	0.002	< 0.001	LC/MS
			Deoxyuridine	0.95383	0.603263	0.710051	0.67	< 0.001	< 0.001	LC/MS
			Pseudouridine	1.10731	0.35869	0.852195	0.826	0.004	0.654	LC/MS
			Uridine 5'-diphosphate	1.06793	2.83844	2.64224	0.975	< 0.001	< 0.001	LC/MS
		coenzyme nucleotide metabolism	NAD	0.792077	6.27957	2.76633	0.998	0.008	0.465	LC/MS
	Peptide	gamma-glutamyl	Epsilon-(gamma-Glutamyl)-lysine	0.809644	1.512	1.25973	0.016	< 0.001	0.003	LC/MS
			Gamma-Glutamylglutamine	0.566312	4.29742	2.73724	0.901	0.004	0.097	LC/MS
		Dipeptide	D-alanyl-D-alanine	0.978909	2.85155	2.13898	1	< 0.001	< 0.001	GC/MS
			L-Aspartyl-L-phenylalanine	1.09	35.83	17.46	1	< 0.001	< 0.001	LC/MS
			Glycylproline	1.29099	10.4329	9.60216	0.968	< 0.001	< 0.001	LC/MS
	Hormone metabolism	Auxin metabolism	3-Indolepropionic acid	0.812931	6.32604	2.7185	0.995	0.001	0.219	LC/MS
			Indoleacetic acid	0.944879	2.71063	3.77486	0.997	< 0.001	< 0.001	LC/MS
	Secondary metabolism	Phenylpropanoids	4-Hydroxybenzoic acid	1.52647	2.25905	3.44921	0.087	< 0.001	< 0.001	GC/MS
		Alkaloids	Betaine	0.683057	13.9989	13.8546	0.937	< 0.001	< 0.001	LC/MS
		Polyamines	putrescine	0.886687	5.82517	7.60959	0.987	< 0.001	< 0.001	GC/MS
